# Supplementary material for: Dietary and Serum Antioxidants Associated with Prostate-Specific Antigen for Middle-Aged and Older Men
Source: Nutrients. 2023 Jul 25;15(15):3298. doi: 10.3390/nu15153298 (PMC10420876; doi:10.3390/nu15153298)
Supplement: Supplementary file 1 [file nutrients-15-03298-s001.zip]

Archive with 1 entries (1 files):
- nutrients-2522594-supplementary.pdf
